# Supplementary material for: APOBEC3B reporter myeloma cell lines identify DNA damage response pathways leading to APOBEC3B expression
Source: PLoS One. 2020 Jan 8;15(1):e0223463. doi: 10.1371/journal.pone.0223463 (PMC6948746; doi:10.1371/journal.pone.0223463)
Supplement: S1 Table — (XLSX) [file pone.0223463.s002.xlsx]

## Sheet: Supplemental Table 1
	Primer pair	Sequence (5'-3')	Comment
	sgRNA #4 top	caccgGGACACCTTTGTGTACCGCC
	sgRNA #4 bottom	aaacGGCGGTACACAAAGGTGTCCc
	Forward #a	CAGGAGCGTGACTTATCTCCC	2 min at 94°C, 34 cycles of 10 s at 98°C, 90 s at 68°C, followed by 5 min at 68°C
	Reverse #b	ACTAGAAGAGACACCAGCCAGAC
	Forward #c	GTGGTGCCCATCCTGGTCGAG
	Forward #d	CACAGAGCTTCAAAAAAAGAGCGGG
	Reverse #e	CCTCGATGTTGTGGCGGATCTT
	sgRNA target for T7E1 assay	CCCCACAACAGGAGCGTGA	2 min at 94°C, 34 cycles of 10 s at 98°C, 60 s at 68°C, followed by 5 min at 68°C
		AATCTACTTGATCAGGAGCACATTG
	APOBEC3B for qPCR	GACCCTTTGGTCCTTCGAC
		GCACAGCCCCAGGAGAAG
	HPRT1 for qPCR	TGACCTTGATTTATTTTGCATACC
		CGAGCAAGACGTTCAGTCCT
