# Supplementary material for: APOBEC3B reporter myeloma cell lines identify DNA damage response pathways leading to APOBEC3B expression
Source: PLoS One. 2020 Jan 8;15(1):e0223463. doi: 10.1371/journal.pone.0223463 (PMC6948746; doi:10.1371/journal.pone.0223463)
Supplement: S2 Table — (XLSX) [file pone.0223463.s003.xlsx]

## Sheet: Supplemental Table 2
	position			target sequence	sequence information			number of target sites
	sgRNA	start - end	+ -	20mer+PAM (total 23mer)	GC% of 20mer	Tm of 20mer	TTTT in 20mer	20mer+ PAM	12mer+ PAM	8mer+ PAM
	target 1 (#1)	478 - 500	+	aggagcccgcgtgacgatcatgg	0.65	80.15 °C	-	1	1	462
	target 2 (#2)	483 - 505	-	cccgcgtgacgatcatggactat	0.5	71.35 °C	-	1	1	335
	target 3 (#3)	666 - 688	+	atgaccctttggtccttcgacgg	0.5	73.28 °C	-	1	1	748
	target 4 (#4)	1090 - 1112	+	ggacacctttgtgtaccgccagg	0.6	77.10 °C	-	1	1	368
